# Supplementary material for: Metagenomics Analysis Reveals the Composition and Functional Differences of Fecal Microbiota in Wild, Farm, and Released Chinese Three-Keeled Pond Turtles (Mauremys reevesii)
Source: Animals (Basel). 2024 Jun 10;14(12):1750. doi: 10.3390/ani14121750 (PMC11201187; doi:10.3390/ani14121750)
Supplement: Supplementary file 1 [file animals-14-01750-s001.zip]

Archive with 7 entries (5 files):
- animals-3002031-supplementary/
- animals-3002031-supplementary/Supplymentry Data/
- animals-3002031-supplementary/Supplymentry Data/Spreadsheet S1.xlsx
- animals-3002031-supplementary/Supplymentry Data/Spreadsheet S2.xlsx
- animals-3002031-supplementary/Supplymentry Data/Spreadsheet S3.xls
- animals-3002031-supplementary/Supplymentry Data/Spreadsheet S4.xlsx
- animals-3002031-supplementary/Supplymentry Data/Supplementary Figures.doc
