# Supplementary material for: Metagenomics Analysis Reveals the Composition and Functional Differences of Fecal Microbiota in Wild, Farm, and Released Chinese Three-Keeled Pond Turtles (Mauremys reevesii)
Source: Animals (Basel). 2024 Jun 10;14(12):1750. doi: 10.3390/ani14121750 (PMC11201187; doi:10.3390/ani14121750)
Supplement: Supplementary file 1 [file animals-14-01750-s001.zip › animals-3002031-supplementary/Supplymentry Data/Spreadsheet S1.xlsx]

## Sheet: Raw reads
Samples	Insert Size (bp)	Read length (bp)	Raw reads
Wild_1	500	150	44941330
Wild_2	500	150	44831610
Wild_3	500	150	59211226
Farm_1	500	150	46077346
Farm_2	500	150	44083532
Farm_3	500	150	49457072
Released_1	500	150	46920038
Released_3	500	150	44199020
Released_2	500	150	46607456
Total			426328630

## Sheet: Clean reads
Samples	Clean reads	Clean base(bp)	Percent in raw reads(%)	Percent in raw bases(%)
Wild_1	43492236	6555250326	96.7756	96.5976
Wild_2	43731490	6591359095	97.5461	97.3674
Wild_3	58360458	8784153324	98.5632	98.2469
Farm_1	45028438	6784357732	97.7236	97.5089
Farm_2	42702862	6430547364	96.8681	96.6039
Farm_3	48315768	7268478792	97.6923	97.3281
Released_1	45659732	6879850817	97.9666	97.7567
Released_2	45985270	6924027178	98.0077	97.729
Released_3	43005664	6476516693	97.3	97.0402
Total	416281918

## Sheet: Contigs
Sample	Contigs	Contigs bases(bp)	N50(bp)	N90(bp)	Max(bp)	Min(bp)
Wild_1	355452	362539198	1465	406	452186	300
Wild_2	332328	347218159	1647	400	479583	300
Wild_3	321827	331904001	1633	393	312326	300
Farm_1	500047	443377644	1155	380	352263	300
Farm_2	560322	416684420	811	360	171987	300
Farm_3	496996	404409005	962	365	694571	300
Released_1	495324	398749749	942	369	313870	300
Released_2	446988	371186062	1017	367	577980	300
Released_3	548446	429122994	886	367	314555	300
	4057730

## Sheet: Total genes
Sample	ORFs	Total Length(bp)	Average Length(bp)	Max(bp)	Min(bp)
Wild_1	576368	323982687	562.11	19776	102
Wild_2	554219	312448389	563.76	24210	102
Wild_3	523439	294429702	562.49	18609	102
Farm_1	645304	304864734	472.44	21504	102
Farm_2	753199	368653413	489.45	31275	102
Farm_3	677435	328522317	484.95	23649	102
Released_1	710792	355873635	500.67	19143	102
Released_2	651002	330714447	508.01	12123	102
Released_3	771553	383608797	497.19	25338	102
Total	5863311
Wild_1	576368	323982687	562.11	19776	102
Wild_2	554219	312448389	563.76	24210	102
Wild_3	523439	294429702	562.49	18609	102
Total	1654026±26464.5
Farm_1	645304	304864734	472.44	21504	102
Farm_2	753199	368653413	489.45	31275	102
Farm_3	677435	328522317	484.95	23649	102
Total	2075938±53947.5
Released_1	710792	355873635	500.67	19143	102
Released_2	651002	330714447	508.01	12123	102
Released_3	771553	383608797	497.19	25338	102
Total	2133347±60275.5
