# Supplementary material for: Metagenomics Analysis Reveals the Composition and Functional Differences of Fecal Microbiota in Wild, Farm, and Released Chinese Three-Keeled Pond Turtles (Mauremys reevesii)
Source: Animals (Basel). 2024 Jun 10;14(12):1750. doi: 10.3390/ani14121750 (PMC11201187; doi:10.3390/ani14121750)
Supplement: Supplementary file 1 [file animals-14-01750-s001.zip › animals-3002031-supplementary/Supplymentry Data/Spreadsheet S2.xlsx]

## Sheet: total ARGs
ARO_accession	Gene_number
ARO:3000501	896
ARO:3000535	5052
ARO:3000816	1520
ARO:3000829	1078
ARO:3000830	728
ARO:3000833	1821
ARO:3000838	979
ARO:3002522	2072
ARO:3002828	632
ARO:3002882	797
ARO:3002987	2240
ARO:3003067	992
ARO:3003318	1549
ARO:3003583	688
ARO:3003748	1723
ARO:3003841	809
ARO:3003948	1323
ARO:3003950	2198
ARO:3003980	2972
ARO:3003986	1593
Total	31662

## Sheet: Resistance mech and drug class
ARO_accession	ARO_name	ARO_description	AMR Gene Family	Drug Class	Antibiotic class	Resistance Mechanism	Wild_1	Wild_2	Wild_3	Farm_1	Farm_2	Farm_3	Released_1	Released_2	Released_3	Total
ARO:3000501	rpoB2	Due to gene duplication, the genomes of Nocardia species include both rifampin-sensitive beta-subunit of RNA polymerase (rpoB) and rifampin-resistant beta-subunit of RNA polymerase (rpoB2) genes, with ~88% similarity between the two gene products. Expression of the rpoB2 variant results in replacement of rifampin sensitivity with rifampin resistance.	rifamycin-resistant beta-subunit of RNA polymerase (rpoB)	peptide antibiotic;rifamycin antibiotic	Multidrug	Antibiotic target alteration;antibiotic target replacement	7980	9094	9572	6758	7650	8914	10206	6536	9850	76560
ARO:3000535	macB	MacB is an ATP-binding cassette (ABC) transporter that exports macrolides with 14- or 15- membered lactones. It forms an antibiotic efflux complex with MacA and TolC. macB corresponds to 1 locus in Pseudomonas aeruginosa PAO1 and 1 locus in Pseudomonas aeruginosa LESB58.	ATP-binding cassette (ABC) antibiotic efflux pump	macrolide antibiotic	MLS	Antibiotic efflux	49032	63926	61034	41224	36028	44858	41806	40028	47588	425524
ARO:3000816	mtrA	MtrA is a transcriptional activator of the MtrCDE multidrug efflux pump of Neisseria gonorrhoeae.	resistance-nodulation-cell division (RND) antibiotic efflux pump	macrolide antibiotic;penam	Multidrug	Antibiotic efflux	11958	16126	14294	14104	10698	13432	11740	12496	17272	122120
ARO:3000829	baeS	BaeS is a sensor kinase in the BaeSR regulatory system. While it phosphorylates BaeR to increase its activity, BaeS is not necessary for overexpressed BaeR to confer resistance.	resistance-nodulation-cell division (RND) antibiotic efflux pump	aminocoumarin antibiotic;aminoglycoside antibiotic	Multidrug	Antibiotic efflux	14164	14460	18774	10758	10980	12436	13786	9600	13674	118632
ARO:3000830	cpxA	CpxA is a membrane-localized sensor kinase that is activated by envelope stress. It starts a kinase cascade that activates CpxR, which promotes efflux complex expression.	resistance-nodulation-cell division (RND) antibiotic efflux pump	aminocoumarin antibiotic;aminoglycoside antibiotic	Multidrug	Antibiotic efflux	5896	14150	5796	4702	5548	7926	8302	10368	9874	72562
ARO:3000833	evgS	EvgS is a sensor protein that phosphorylates the regulatory protein EvgA. evgS corresponds to 1 locus in Pseudomonas aeruginosa PAO1 and 1 locus in Pseudomonas aeruginosa LESB58.	major facilitator superfamily (MFS) antibiotic efflux pump;resistance-nodulation-cell division (RND) antibiotic efflux pump	fluoroquinolone antibiotic;macrolide antibiotic;penam;tetracycline antibiotic	Multidrug	Antibiotic efflux	21912	20592	19102	19770	23550	28380	18910	21226	16150	189592
ARO:3000838	arlR	ArlR is a response regulator that binds to the norA promoter to activate expression. ArlR must first be phosphorylated by ArlS.	major facilitator superfamily (MFS) antibiotic efflux pump	acridine dye;fluoroquinolone antibiotic	Multidrug	Antibiotic efflux	10052	8752	13602	5306	5658	7562	8204	10034	9264	78434
ARO:3002522	novA	A type III ABC transporter, identified on the novobiocin biosynthetic gene cluster, involved in the transport and resistance of novobiocin.	ATP-binding cassette (ABC) antibiotic efflux pump	aminocoumarin antibiotic	Aminocoumarin	Antibiotic efflux	22782	31786	21714	20666	16628	20828	18656	18216	26784	198060
ARO:3002828	srmB	srmB is an ABC-F subfamily protein found in Streptomyces ambofaciens that confers resistance to spiramycin	ABC-F ATP-binding cassette ribosomal protection protein	lincosamide antibiotic;macrolide antibiotic;oxazolidinone antibiotic;phenicol antibiotic;pleuromutilin antibiotic;streptogramin antibiotic;tetracycline antibiotic	Multidrug	Antibiotic target protection	3536	9320	7336	3932	3448	4242	5004	5762	10038	52618
ARO:3002882	lmrD	lmrD is a chromosomally-encoded efflux pump that confers resistance to lincosamides in Streptomyces lincolnensis and Lactococcus lactis. It can dimerize with lmrC	ATP-binding cassette (ABC) antibiotic efflux pump	lincosamide antibiotic	MLS	Antibiotic efflux	8400	8400	9740	6552	5560	5216	7518	6810	8756	66952
ARO:3002987	bcrA	bcrA is an ABC transporter found in Bacillus licheniformis that confers bacitracin resistance	ATP-binding cassette (ABC) antibiotic efflux pump	peptide antibiotic	Peptide	Antibiotic efflux	26436	26740	28824	16026	15310	17316	20694	24578	21050	196974
ARO:3003067	smeS	smeS is the protein kinase sensor component of a two component signal transduction system that includes smeR	resistance-nodulation-cell division (RND) antibiotic efflux pump	aminoglycoside antibiotic;cephalosporin;cephamycin;penam	Multidrug	Antibiotic efflux	11714	17182	11500	9456	8166	9722	11510	11744	15278	106272
ARO:3003318	Streptomyces rishiriensis parY mutant conferring resistance to aminocoumarin	point mutation on the Streptomyces rishiriensis parY resulting in aminocoumarin resistance	aminocoumarin resistant parY	aminocoumarin antibiotic	Aminocoumarin	Antibiotic target alteration	23548	18218	17868	10976	10822	12478	15652	12344	16420	138326
ARO:3003583	basS	Histidine protein kinase sensor Lipid A modification gene; part of a two-component system involved in polymyxin resistance that senses high extracellular Fe(2+)	pmr phosphoethanolamine transferase	peptide antibiotic	Peptide	Antibiotic efflux;antibiotic target alteration	11270	13506	11896	5248	4850	6520	9466	9132	8672	80560
ARO:3003748	oleC	oleC is an ABC transporter isolated from Streptomyces antibioticus and is involved in oleandomycin secretion.	ATP-binding cassette (ABC) antibiotic efflux pump	macrolide antibiotic	MLS	Antibiotic efflux	20756	24044	17438	16528	13894	17214	12226	13592	19212	154904
ARO:3003841	kdpE	kdpE is a transcriptional activator that is part of the two-component system KdpD/KdpE that is studied for its regulatory role in potassium transport and has been identified as an adaptive regulator involved in the virulence and intracellular survival of pathogenic bacteria. kdpE regulates a range of virulence loci through direct promoter binding.	kdpDE	aminoglycoside antibiotic	Aminoglycoside	Antibiotic efflux	6628	9068	5808	4994	5398	6262	5502	10128	10438	64226
ARO:3003948	efrA	efrA is a part of the EfrAB efflux pump, and both efrA and efrB are necessary to confer drug resistance.	ATP-binding cassette (ABC) antibiotic efflux pump	fluoroquinolone antibiotic;macrolide antibiotic;rifamycin antibiotic	Multidrug	Antibiotic efflux	18804	12466	15592	10040	7722	10068	8462	8284	10582	102020
ARO:3003950	msbA	MsbA is a multidrug resistance transporter homolog from E. coli and belongs to a superfamily of transporters that contain an adenosine triphosphate (ATP) binding cassette (ABC) which is also called a nucleotide-binding domain (NBD). MsbA is a member of the MDR-ABC transporter group by sequence homology. MsbA transports lipid A, a major component of the bacterial outer cell membrane, and is the on…	ATP-binding cassette (ABC) antibiotic efflux pump	nitroimidazole antibiotic	Multidrug	Antibiotic efflux	28550	33990	30230	18284	19260	21042	24910	23848	19624	219738
ARO:3003980	tetA(58)	TetA(58) is a Tetracycline efflux pump described in Paenibacillus sp. LC231, a strain of Paenibacillus isolated from Lechuguilla Cave, NM, USA. Described by Pawlowski et al. 2016.	major facilitator superfamily (MFS) antibiotic efflux pump	tetracycline antibiotic	Tetracycline	Antibiotic efflux	40872	51554	43022	21242	18230	23220	37062	26068	40276	301546
ARO:3003986	TaeA	Pleuromutilin (Tiamulin) ABC efflux pump found in Paenibacillus sp. LC231, a strain of Paenibacillus isolated from Lechuguilla Cave, NM, USA. Confers resistance to pleuromutilin antibiotics. Described by Pawlowski et al. 2016.	ATP-binding cassette (ABC) antibiotic efflux pump	pleuromutilin antibiotic	Pleuromutilin	Antibiotic efflux	18280	17464	19864	12404	12986	16168	15944	13954	16458	143522
