# Supplementary material for: Metagenomics Analysis Reveals the Composition and Functional Differences of Fecal Microbiota in Wild, Farm, and Released Chinese Three-Keeled Pond Turtles (Mauremys reevesii)
Source: Animals (Basel). 2024 Jun 10;14(12):1750. doi: 10.3390/ani14121750 (PMC11201187; doi:10.3390/ani14121750)
Supplement: Supplementary file 1 [file animals-14-01750-s001.zip › animals-3002031-supplementary/Supplymentry Data/Spreadsheet S3.xls]

ARO_name	Wild_1	Wild_2	Wild_3	Farm_1	Farm_2	Farm_3	Released_1	Released_2	Released_3
macB	0.068477286	0.06869948	0.062384109	0.067219431	0.067985208	0.072919813	0.065268313	0.056713944	0.060507583
tetA(58)	0.046707265	0.054780454	0.048951758	0.035676832	0.037597893	0.038903208	0.054018533	0.049204539	0.036464528
bcrA	0.032303696	0.029264342	0.032846024	0.02804686	0.026622502	0.027403575	0.028724508	0.027059718	0.035255937
msbA	0.026108721	0.028678959	0.024298653	0.025892718	0.023114626	0.025485776	0.021149021	0.028022238	0.024718859
oleC	0.019390425	0.026202018	0.023191	0.026694465	0.026799906	0.029501824	0.026652659	0.016949278	0.020885727
mtrA	0.019262015	0.022712917	0.018308841	0.024211927	0.024557281	0.029751854	0.028866609	0.019247763	0.02169736
novA	0.017667527	0.026597654	0.0174853	0.023606869	0.023924391	0.027967567	0.027759274	0.020610341	0.021035999
TaeA	0.016154513	0.015733205	0.01616468	0.018600851	0.019675491	0.019095463	0.018588931	0.018652873	0.017509937
evgS	0.011203219	0.012712458	0.015415861	0.024861283	0.024550738	0.022161517	0.014205161	0.014187435	0.020467948
Streptomyces rishiriensis parY mutant conferring resistance to aminocoumarin	0.013830499	0.014781302	0.015582206	0.014572978	0.013036194	0.015405533	0.016417073	0.016241706	0.013873552
others	0.728894834	0.699837211	0.725371568	0.710615787	0.712135769	0.691403872	0.698349919	0.733110165	0.727582571
