# Supplementary material for: Metagenomics Analysis Reveals the Composition and Functional Differences of Fecal Microbiota in Wild, Farm, and Released Chinese Three-Keeled Pond Turtles (Mauremys reevesii)
Source: Animals (Basel). 2024 Jun 10;14(12):1750. doi: 10.3390/ani14121750 (PMC11201187; doi:10.3390/ani14121750)
Supplement: Supplementary file 1 [file animals-14-01750-s001.zip › animals-3002031-supplementary/Supplymentry Data/Spreadsheet S4.xlsx]

## Sheet: Raw data for drug Class
			Raw data for drug Class
#Drug_class	YS3	Wild_1	Wild_2	Wild_3	Farm_1	Farm_2	Farm_3	Released_1	Released_2	Released_3
acridine dye	8752	10052	13602	5658	5306	7562	8204	10034	9264	78434
aminocoumarin antibiotic	78614	66390	64152	43978	47102	53668	56396	50528	66752	527580
aminoglycoside antibiotic	54860	38402	41878	30092	29910	36346	39100	41840	49264	361692
cephalosporin	17182	11714	11500	8166	9456	9722	11510	11744	15278	106272
cephamycin	17182	11714	11500	8166	9456	9722	11510	11744	15278	106272
fluoroquinolone antibiotic	41810	50768	48296	36930	35116	46010	35576	39544	35996	370046
lincosamide antibiotic	17720	11936	17076	9008	10484	9458	12522	12572	18794	119570
macrolide antibiotic	146474	125998	134796	95340	105598	118194	98148	101388	120842	1046778
nitroimidazole antibiotic	33990	28550	30230	19260	18284	21042	24910	23848	19624	219738
oxazolidinone antibiotic	9320	3536	7336	3448	3932	4242	5004	5762	10038	52618
penam	53900	45584	44896	42414	43330	51534	42160	45466	48700	417984
peptide antibiotic	49340	45686	50292	27810	28032	32750	40366	40246	39572	354094
phenicol antibiotic	9320	3536	7336	3448	3932	4242	5004	5762	10038	52618
pleuromutilin antibiotic	26784	21816	27200	16434	16336	20410	20948	19716	26496	196140
rifamycin antibiotic	21560	26784	25164	15372	16798	18982	18668	14820	20432	178580
streptogramin antibiotic	9320	3536	7336	3448	3932	4242	5004	5762	10038	52618
tetracycline antibiotic	81466	66320	69460	45228	44944	55842	60976	53056	66464	543756
	Test of Normality
	One way ANOVA
	Tests of Normality
	VAR00002
	VAR00003
	VAR00004
	VAR00005
	VAR00006
	VAR00007
	VAR00008
	VAR00009
	VAR00010
	VAR00011
	VAR00012
	VAR00013
	VAR00014
	VAR00015
	VAR00016
	VAR00017
	VAR00018
	*. This is a lower bound of the true significance.
	a. Lilliefors Significance Correction

## Sheet: Rearranged data for drug class
							Rearranged data for drug class
		#Drug_class	acridine dye	aminocoumarin antibiotic	aminoglycoside antibiotic	cephalosporin	cephamycin	fluoroquinolone antibiotic	lincosamide antibiotic	macrolide antibiotic	nitroimidazole antibiotic	oxazolidinone antibiotic	penam	peptide antibiotic	phenicol antibiotic	pleuromutilin antibiotic	rifamycin antibiotic	streptogramin antibiotic	tetracycline antibiotic
		Wild_1	10052	66390	38402	11714	11714	50768	11936	125998	28550	3536	45584	45686	3536	21816	26784	3536	66320
		Wild_2	8752	78614	54860	17182	17182	41810	17720	146474	33990	9320	53900	49340	9320	26784	21560	9320	81466
		Wild_3	13602	64152	41878	11500	11500	48296	17076	134796	30230	7336	44896	50292	7336	27200	25164	7336	69460
		Total	32406	209156	135140	40396	40396	140874	46732	407268	92770	20192	144380	145318	20192	75800	73508	20192	217246
		Farm_1	5658	43978	30092	8166	8166	36930	9008	95340	19260	3448	42414	27810	3448	16434	15372	3448	45228
		Farm_2	5306	47102	29910	9456	9456	35116	10484	105598	18284	3932	43330	28032	3932	16336	16798	3932	44944
		Farm_3	7562	53668	36346	9722	9722	46010	9458	118194	21042	4242	51534	32750	4242	20410	18982	4242	55842
		Total	18526	144748	96348	27344	27344	118056	28950	319132	58586	11622	137278	88592	11622	53180	51152	11622	146014
		Released_1	8204	56396	39100	11510	11510	35576	12522	98148	24910	5004	42160	40366	5004	20948	18668	5004	60976
		Released_2	10034	50528	41840	11744	11744	39544	12572	101388	23848	5762	45466	40246	5762	19716	14820	5762	53056
		Released_3	9264	66752	49264	15278	15278	35996	18794	120842	19624	10038	48700	39572	10038	26496	20432	10038	66464
		Total	27502	173676	130204	38532	38532	111116	43888	320378	68382	20804	136326	120184	20804	67160	53920	20804	180496
			VAR00002	VAR00003	VAR00004	VAR00005	VAR00006	VAR00007	VAR00008	VAR00009	VAR00010	VAR00011	VAR00012	VAR00013	VAR00014	VAR00015	VAR00016	VAR00017	VAR00018
	Test of Normality		0.656	0.756	0.59	0.268	0.268	0.172	0.198	0.608	0.423	0.112	0.23	0.364	0.112	0.199	0.593	0.112	0.738
	One way ANOVA		0.04	0.028	0.085	0.113	0.113	0.078	0.084	0.031	0.003	0.272	0.74	0	0.272	0.058	0.021	0.272	0.017

## Sheet: Test of normality
		Tests of Normality
	Kolmogorov-Smirnova			Shapiro-Wilk
	Statistic	df	Sig.	Statistic	df	Sig.
VAR00002	0.186	9	.200*	0.947	9	0.656
VAR00003	0.134	9	.200*	0.956	9	0.756
VAR00004	0.196	9	.200*	0.941	9	0.59
VAR00005	0.287	9	0.032	0.903	9	0.268
VAR00006	0.287	9	0.032	0.903	9	0.268
VAR00007	0.204	9	.200*	0.884	9	0.172
VAR00008	0.244	9	0.131	0.89	9	0.198
VAR00009	0.173	9	.200*	0.942	9	0.608
VAR00010	0.175	9	.200*	0.924	9	0.423
VAR00011	0.188	9	.200*	0.866	9	0.112
VAR00012	0.249	9	0.112	0.896	9	0.23
VAR00013	0.177	9	.200*	0.916	9	0.364
VAR00014	0.188	9	.200*	0.866	9	0.112
VAR00015	0.201	9	.200*	0.89	9	0.199
VAR00016	0.138	9	.200*	0.941	9	0.593
VAR00017	0.188	9	.200*	0.866	9	0.112
VAR00018	0.134	9	.200*	0.954	9	0.738
*. This is a lower bound of the true significance.
a. Lilliefors Significance Correction

## Sheet: One-way ANOVA
		ANOVA
		Sum of Squares	df	Mean Square	F	Sig.
VAR00002	Between Groups	3.30302e+07	2	1.65151e+07	5.748	0.04
	Within Groups	1.72397e+07	6	2.87328e+06
	Total	5.02699e+07	8
VAR00003	Between Groups	6.93783e+08	2	3.46892e+08	6.822	0.028
	Within Groups	3.05083e+08	6	5.08472e+07
	Total	998866816	8
VAR00004	Between Groups	2.97268e+08	2	1.48634e+08	3.833	0.085
	Within Groups	2.3266e+08	6	3.87766e+07
	Total	529927568	8
VAR00005	Between Groups	3.32223e+07	2	1.66111e+07	3.211	0.113
	Within Groups	3.10426e+07	6	5.17376e+06
	Total	64264840	8
VAR00006	Between Groups	3.32223e+07	2	1.66111e+07	3.211	0.113
	Within Groups	3.10426e+07	6	5.17376e+06
	Total	64264840	8
VAR00007	Between Groups	1.61596e+08	2	8.0798e+07	4.025	0.078
	Within Groups	1.2045e+08	6	2.0075e+07
	Total	2.82046e+08	8
VAR00008	Between Groups	6.08257e+07	2	3.04129e+07	3.861	0.084
	Within Groups	4.72588e+07	6	7.87647e+06
	Total	1.08085e+08	8
VAR00009	Between Groups	1702153235	2	8.51077e+08	6.594	0.031
	Within Groups	7.74404e+08	6	1.29067e+08
	Total	2476557072	8
VAR00010	Between Groups	2.06587e+08	2	1.03293e+08	17.674	0.003
	Within Groups	3.50667e+07	6	5.84445e+06
	Total	241653584	8
VAR00011	Between Groups	1.75698e+07	2	8.78492e+06	1.63	0.272
	Within Groups	3.23305e+07	6	5.38842e+06
	Total	4.99004e+07	8
VAR00012	Between Groups	1.29124e+07	2	6.4562e+06	0.317	0.74
	Within Groups	1.2206e+08	6	2.03433e+07
	Total	134972496	8
VAR00013	Between Groups	5.38623e+08	2	2.69312e+08	58.205	0
	Within Groups	27761592	6	4626932
	Total	5.66385e+08	8
VAR00014	Between Groups	1.75698e+07	2	8.78492e+06	1.63	0.272
	Within Groups	3.23305e+07	6	5.38842e+06
	Total	4.99004e+07	8
VAR00015	Between Groups	86861600	2	43430800	4.752	0.058
	Within Groups	54841240	6	9.14021e+06
	Total	141702840	8
VAR00016	Between Groups	9.90158e+07	2	4.95079e+07	7.946	0.021
	Within Groups	37384056	6	6230676
	Total	1.364e+08	8
VAR00017	Between Groups	1.75698e+07	2	8.78492e+06	1.63	0.272
	Within Groups	3.23305e+07	6	5.38842e+06
	Total	4.99004e+07	8
VAR00018	Between Groups	845952072	2	422976036	8.578	0.017
	Within Groups	295842672	6	49307112
	Total	1141794744	8
